# Supplementary material for: Application of machine learning methods in prediction of the body constitution types and transformation trends of traditional Chinese medicine: from the datasets of questionnaire survey on elderly people in Southwest China
Source: Front Med (Lausanne). 2026 Jan 15;13:1698576. doi: 10.3389/fmed.2026.1698576 (PMC12852432; doi:10.3389/fmed.2026.1698576)
Supplement: Supplementary file 3 [file Table_3.XLSX]

## Sheet: original table
Serial number	date	used time	source	1、name	professional title	age	2、Are the following conversion types favorable conversions?—Qi-deficiency constitution→Balanced constitution	2、Yang-deficiency constitution→Balanced constitution	2、Yin-deficiency constitution→Balanced constitution	2、Phlegm-dampness constitution→Balanced constitution	2、Damp-heat constitution→Balanced constitution	2、Qi-stagnation constitution→Balanced constitution	2、Blood-stasis constitution→Balanced constitution	2、Inherited-special constitution→Balanced constitution	2、Balanced constitution→Balanced constitution	2、Qi-deficiency constitution→Inherited-special constitution	3、Are the following conversion types favorable conversions?—Qi-deficiency constitution→Inherited-special constitution	3、Yang-deficiency constitution→Inherited-special constitution	3、Yin-deficiency constitution→Inherited-special constitution	3、Phlegm-dampness constitution→Inherited-special constitution	3、Damp-heat constitution→Inherited-special constitution	3、Qi-stagnation constitution→Inherited-special constitution	3、Blood-stasis constitution→Inherited-special constitution	3、Inherited-special constitution→Inherited-special constitution	4、Are the following conversion types favorable conversions?—Qi-deficiency constitution→Blood-stasis constitution	4、Yang-deficiency constitution→Blood-stasis constitution	4、Yin-deficiency constitution→Blood-stasis constitution	4、Phlegm-dampness constitution→Blood-stasis constitution	4、Damp-heat constitution→Blood-stasis constitution	4、Qi-stagnation constitution→Blood-stasis constitution	4、Blood-stasis constitution→Blood-stasis constitution	5、Are the following conversion types favorable conversions?—Qi-deficiency constitution→Qi-stagnation constitution	5、Yang-deficiency constitution→Qi-stagnation constitution	5、Yin-deficiency constitution→Qi-stagnation constitution	5、Phlegm-dampness constitution→Qi-stagnation constitution	5、Damp-heat constitution→Qi-stagnation constitution	5、Qi-stagnation constitution→Qi-stagnation constitution	6、Are the following conversion types favorable conversions?—Qi-deficiency constitution→Damp-heat constitution	6、Yang-deficiency constitution→Damp-heat constitution	6、Yin-deficiency constitution→Damp-heat constitution	6、Phlegm-dampness constitution→Damp-heat constitution	6、Damp-heat constitution→Damp-heat constitution	7、Are the following conversion types favorable conversions?—Qi-deficiency constitution→Phlegm-dampness constitution	7、Yang-deficiency constitution→Phlegm-dampness constitution	7、Yin-deficiency constitution→Phlegm-dampness constitution	7、Phlegm-dampness constitution→Phlegm-dampness constitution	8、Are the following conversion types favorable conversions?—Qi-deficiency constitution→Yin-deficiency constitution	8、Yang-deficiency constitution→Yin-deficiency constitution	8、Yin-deficiency constitution→Yin-deficiency constitution
1	2024/2/4 11:33:43	618sec	WeChat	1	Senior professional title	≥50	agree	agree	agree	agree	agree	agree	agree	agree	uncertain	uncertain	uncertain	uncertain	uncertain	uncertain	uncertain	uncertain	uncertain	uncertain	disagree	disagree	disagree	disagree	disagree	disagree	uncertain	uncertain	uncertain	uncertain	uncertain	uncertain	uncertain	uncertain	uncertain	uncertain	uncertain	uncertain	disagree	disagree	disagree	uncertain	uncertain	uncertain	uncertain
2	2024/2/4 13:01:17	504sec	WeChat	2	Senior professional title	≥50	agree	agree	agree	agree	agree	uncertain	uncertain	uncertain	agree	disagree	disagree	disagree	disagree	disagree	disagree	disagree	disagree	agree	disagree	disagree	disagree	disagree	disagree	disagree	disagree	uncertain	uncertain	uncertain	uncertain	uncertain	uncertain	uncertain	uncertain	uncertain	uncertain	uncertain	disagree	disagree	disagree	uncertain	uncertain	uncertain	uncertain
3	2024/2/4 13:16:04	183sec	WeChat	3	Senior professional title	≥50	agree	agree	agree	agree	agree	agree	agree	agree	agree	uncertain	disagree	disagree	disagree	disagree	disagree	disagree	disagree	disagree	disagree	disagree	disagree	disagree	disagree	disagree	disagree	agree	agree	agree	uncertain	uncertain	uncertain	uncertain	uncertain	uncertain	uncertain	uncertain	disagree	disagree	disagree	disagree	uncertain	uncertain	uncertain
4	2024/2/4 15:59:52	359sec	WeChat	4	Doctor degree	30~50	agree	agree	agree	agree	agree	agree	agree	agree	uncertain	uncertain	uncertain	uncertain	uncertain	uncertain	uncertain	uncertain	uncertain	disagree	disagree	disagree	disagree	disagree	disagree	disagree	disagree	uncertain	uncertain	uncertain	uncertain	uncertain	uncertain	uncertain	uncertain	uncertain	uncertain	uncertain	uncertain	uncertain	uncertain	uncertain	uncertain	uncertain	uncertain
5	2024/2/25 16:29:19	162sec	WeChat	5	Senior professional title	30~50	agree	agree	agree	agree	agree	agree	agree	agree	agree	disagree	disagree	disagree	disagree	disagree	disagree	disagree	disagree	disagree	disagree	disagree	disagree	disagree	disagree	disagree	uncertain	uncertain	uncertain	uncertain	uncertain	uncertain	uncertain	uncertain	uncertain	uncertain	uncertain	uncertain	disagree	disagree	disagree	uncertain	uncertain	uncertain	uncertain
6	2024/2/25 16:34:09	162sec	WeChat	6	post-doctoral degree	30~50	agree	agree	agree	agree	agree	agree	agree	agree	agree	agree	disagree	disagree	disagree	disagree	disagree	disagree	disagree	disagree	disagree	disagree	uncertain	uncertain	uncertain	uncertain	uncertain	uncertain	uncertain	uncertain	uncertain	uncertain	uncertain	uncertain	uncertain	uncertain	uncertain	uncertain	disagree	disagree	uncertain	uncertain	uncertain	uncertain	uncertain
7	2024/2/25 16:37:54	153sec	WeChat	7	post-doctoral degree	30~50	agree	agree	agree	agree	agree	agree	agree	agree	agree	agree	disagree	uncertain	disagree	disagree	disagree	disagree	uncertain	uncertain	disagree	disagree	disagree	disagree	disagree	disagree	uncertain	uncertain	uncertain	uncertain	uncertain	uncertain	uncertain	agree	agree	uncertain	uncertain	uncertain	disagree	disagree	uncertain	uncertain	uncertain	uncertain	uncertain
8	2024/2/25 17:43:18	198sec	WeChat	8	Senior professional title	≥50	agree	agree	agree	agree	agree	agree	agree	agree	uncertain	uncertain	uncertain	uncertain	uncertain	disagree	disagree	disagree	disagree	uncertain	disagree	disagree	disagree	disagree	disagree	disagree	uncertain	uncertain	uncertain	uncertain	uncertain	uncertain	uncertain	uncertain	uncertain	uncertain	uncertain	uncertain	disagree	disagree	disagree	uncertain	uncertain	uncertain	uncertain
9	2024/2/25 18:13:12	96sec	WeChat	9	Doctor degree	30~50	agree	agree	agree	agree	agree	agree	agree	agree	agree	disagree	disagree	disagree	disagree	disagree	disagree	disagree	disagree	disagree	disagree	disagree	disagree	disagree	disagree	disagree	disagree	uncertain	uncertain	uncertain	uncertain	uncertain	uncertain	uncertain	uncertain	uncertain	uncertain	uncertain	disagree	disagree	disagree	disagree	uncertain	uncertain	uncertain
10	2024/2/25 21:07:01	326sec	WeChat	10	Doctor degree	30~50	agree	agree	agree	agree	agree	agree	agree	agree	agree	agree	uncertain	uncertain	uncertain	uncertain	uncertain	uncertain	uncertain	uncertain	uncertain	uncertain	uncertain	uncertain	uncertain	uncertain	uncertain	uncertain	uncertain	uncertain	uncertain	uncertain	uncertain	uncertain	uncertain	uncertain	uncertain	uncertain	uncertain	uncertain	uncertain	uncertain	uncertain	uncertain	uncertain
11	2024/2/26 9:39:48	205sec	WeChat	11	Senior professional title	≥50	agree	agree	agree	agree	agree	agree	agree	agree	agree	agree	uncertain	uncertain	uncertain	uncertain	uncertain	uncertain	uncertain	uncertain	uncertain	uncertain	uncertain	uncertain	disagree	disagree	disagree	uncertain	uncertain	uncertain	uncertain	uncertain	uncertain	uncertain	uncertain	uncertain	uncertain	uncertain	uncertain	uncertain	uncertain	uncertain	uncertain	uncertain	uncertain
12	2024/2/26 20:12:56	148sec	WeChat	12	Doctor degree	30~50	agree	agree	agree	agree	agree	agree	agree	agree	agree	agree	disagree	disagree	disagree	disagree	disagree	disagree	disagree	disagree	disagree	disagree	disagree	disagree	disagree	disagree	uncertain	uncertain	uncertain	uncertain	uncertain	uncertain	uncertain	uncertain	uncertain	uncertain	uncertain	uncertain	disagree	disagree	disagree	uncertain	uncertain	uncertain	uncertain
[truncated: 3 more columns]

## Sheet: processed table
	IDX	1	2	3	4	5	6	7	8	9	10	11	12
transition type 1	2、Are the following conversion types favorable conversions?—Qi-deficiency constitution→Balanced constitution	1	1	1	1	1	1	1	1	1	1	1	1
transition type 2	2、Yang-deficiency constitution→Balanced constitution	1	1	1	1	1	1	1	1	1	1	1	1
transition type 3	2、Yin-deficiency constitution→Balanced constitution	1	1	1	1	1	1	1	1	1	1	1	1
transition type 4	2、Phlegm-dampness constitution→Balanced constitution	1	1	1	1	1	1	1	1	1	1	1	1
transition type 5	2、Damp-heat constitution→Balanced constitution	1	1	1	1	1	1	1	1	1	1	1	1
transition type 6	2、Qi-stagnation constitution→Balanced constitution	1	0	1	1	1	1	1	1	1	1	1	1
transition type 7	2、Blood-stasis constitution→Balanced constitution	1	0	1	1	1	1	1	1	1	1	1	1
transition type 8	2、Inherited-special constitution→Balanced constitution	1	0	1	1	1	1	1	1	1	1	1	1
transition type 9	2、Balanced constitution→Balanced constitution	0	1	1	0	1	1	1	0	1	1	1	1
transition type 10	3、Are the following conversion types favorable conversions?—Qi-deficiency constitution→Inherited-special constitution	0	-1	-1	0	-1	-1	-1	0	-1	0	0	-1
transition type 11	3、Yang-deficiency constitution→Inherited-special constitution	0	-1	-1	0	-1	-1	0	0	-1	0	0	-1
transition type 12	3、Yin-deficiency constitution→Inherited-special constitution	0	-1	-1	0	-1	-1	-1	0	-1	0	0	-1
transition type 13	3、Phlegm-dampness constitution→Inherited-special constitution	0	-1	-1	0	-1	-1	-1	-1	-1	0	0	-1
transition type 14	3、Damp-heat constitution→Inherited-special constitution	0	-1	-1	0	-1	-1	-1	-1	-1	0	0	-1
transition type 15	3、Qi-stagnation constitution→Inherited-special constitution	0	-1	-1	0	-1	-1	-1	-1	-1	0	0	-1
transition type 16	3、Blood-stasis constitution→Inherited-special constitution	0	-1	-1	0	-1	-1	0	-1	-1	0	0	-1
transition type 17	3、Inherited-special constitution→Inherited-special constitution	0	1	-1	-1	-1	-1	0	0	-1	0	0	-1
transition type 18	4、Are the following conversion types favorable conversions?—Qi-deficiency constitution→Blood-stasis constitution	-1	-1	-1	-1	-1	-1	-1	-1	-1	0	0	-1
transition type 19	4、Yang-deficiency constitution→Blood-stasis constitution	-1	-1	-1	-1	-1	-1	-1	-1	-1	0	0	-1
transition type 20	4、Yin-deficiency constitution→Blood-stasis constitution	-1	-1	-1	-1	-1	0	-1	-1	-1	0	0	-1
transition type 21	4、Phlegm-dampness constitution→Blood-stasis constitution	-1	-1	-1	-1	-1	0	-1	-1	-1	0	0	-1
transition type 22	4、Damp-heat constitution→Blood-stasis constitution	-1	-1	-1	-1	-1	0	-1	-1	-1	0	-1	-1
transition type 23	4、Qi-stagnation constitution→Blood-stasis constitution	-1	-1	-1	-1	-1	0	-1	-1	-1	0	-1	-1
transition type 24	4、Blood-stasis constitution→Blood-stasis constitution	0	-1	-1	-1	0	0	0	0	-1	0	-1	0
transition type 25	5、Are the following conversion types favorable conversions?—Qi-deficiency constitution→Qi-stagnation constitution	-1	-1	1	0	-1	-1	-1	-1	-1	0	-1	-1
transition type 26	5、Yang-deficiency constitution→Qi-stagnation constitution	-1	-1	1	-1	-1	-1	-1	-1	-1	0	-1	-1
transition type 27	5、Yin-deficiency constitution→Qi-stagnation constitution	-1	-1	1	-1	-1	0	-1	-1	-1	0	-1	-1
transition type 28	5、Phlegm-dampness constitution→Qi-stagnation constitution	-1	-1	-1	-1	-1	0	-1	-1	-1	0	-1	-1
transition type 29	5、Damp-heat constitution→Qi-stagnation constitution	-1	-1	-1	-1	-1	0	0	-1	-1	0	-1	-1
transition type 30	5、Qi-stagnation constitution→Qi-stagnation constitution	0	-1	-1	-1	0	0	0	0	-1	0	-1	0
transition type 31	6、Are the following conversion types favorable conversions?—Qi-deficiency constitution→Damp-heat constitution	-1	-1	-1	0	-1	0	1	-1	-1	0	0	-1
transition type 32	6、Yang-deficiency constitution→Damp-heat constitution	-1	-1	-1	-1	-1	0	1	-1	-1	0	0	-1
transition type 33	6、Yin-deficiency constitution→Damp-heat constitution	-1	-1	-1	-1	-1	0	-1	-1	-1	0	0	-1
transition type 34	6、Phlegm-dampness constitution→Damp-heat constitution	-1	-1	-1	0	-1	0	0	-1	-1	0	0	-1
transition type 35	6、Damp-heat constitution→Damp-heat constitution	0	0	-1	0	0	0	0	0	-1	0	0	0
transition type 36	7、Are the following conversion types favorable conversions?—Qi-deficiency constitution→Phlegm-dampness constitution	-1	-1	-1	0	-1	-1	-1	-1	-1	0	0	-1
transition type 37	7、Yang-deficiency constitution→Phlegm-dampness constitution	-1	-1	-1	0	-1	-1	-1	-1	-1	0	0	-1
transition type 38	7、Yin-deficiency constitution→Phlegm-dampness constitution	-1	-1	-1	0	-1	0	0	-1	-1	0	0	-1
transition type 39	7、Phlegm-dampness constitution→Phlegm-dampness constitution	0	0	-1	0	0	0	0	0	-1	0	0	0
transition type 40	8、Are the following conversion types favorable conversions?—Qi-deficiency constitution→Yin-deficiency constitution	0	-1	-1	-1	-1	-1	-1	0	-1	0	-1	-1
transition type 41	8、Yang-deficiency constitution→Yin-deficiency constitution	0	-1	-1	-1	-1	-1	0	0	-1	0	-1	-1
transition type 42	8、Yin-deficiency constitution→Yin-deficiency constitution	0	0	-1	0	0	0	0	0	-1	0	-1	0
transition type 43	9、Are the following conversion types favorable conversions?—Qi-deficiency constitution→Yang-deficiency constitution	0	-1	-1	-1	-1	-1	-1	-1	-1	0	-1	-1
transition type 44	9、Yang-deficiency constitution→Yang-deficiency constitution	0	0	-1	0	0	0	0	0	-1	0	-1	0
transition type 45	10、Are the following conversion types favorable conversions?—Qi-deficiency constitution→Qi-deficiency constitution	0	0	-1	0	0	0	0	0	-1	0	-1	0

## Sheet: Chi-square test P value
transition type	Concrete Type	P	number endorsed	number uncertain	number disapproval	1	2	3	4	5	6	7	8	9	10	11	12
transition type 1	2、Are the following conversion types favorable conversions?—Qi-deficiency constitution→Balanced constitution		12	0	0	1	1	1	1	1	1	1	1	1	1	1	1
transition type 2	2、Yang-deficiency constitution→Balanced constitution		12	0	0	1	1	1	1	1	1	1	1	1	1	1	1
transition type 3	2、Yin-deficiency constitution→Balanced constitution		12	0	0	1	1	1	1	1	1	1	1	1	1	1	1
transition type 4	2、Phlegm-dampness constitution→Balanced constitution		12	0	0	1	1	1	1	1	1	1	1	1	1	1	1
transition type 5	2、Damp-heat constitution→Balanced constitution		12	0	0	1	1	1	1	1	1	1	1	1	1	1	1
transition type 6	2、Qi-stagnation constitution→Balanced constitution	0.364	11	1	0	1	0	1	1	1	1	1	1	1	1	1	1
transition type 7	2、Blood-stasis constitution→Balanced constitution	0.364	11	1	0	1	0	1	1	1	1	1	1	1	1	1	1
transition type 8	2、Inherited-special constitution→Balanced constitution	0.364	11	1	0	1	0	1	1	1	1	1	1	1	1	1	1
transition type 9	2、Balanced constitution→Balanced constitution	0.364	9	3	0	0	1	1	0	1	1	1	0	1	1	1	1
transition type 10	3、Are the following conversion types favorable conversions?—Qi-deficiency constitution→Inherited-special constitution	0.364	0	5	7	0	-1	-1	0	-1	-1	-1	0	-1	0	0	-1
transition type 11	3、Yang-deficiency constitution→Inherited-special constitution	0.364	0	6	6	0	-1	-1	0	-1	-1	0	0	-1	0	0	-1
transition type 12	3、Yin-deficiency constitution→Inherited-special constitution	0.364	0	5	7	0	-1	-1	0	-1	-1	-1	0	-1	0	0	-1
transition type 13	3、Phlegm-dampness constitution→Inherited-special constitution	0.364	0	4	8	0	-1	-1	0	-1	-1	-1	-1	-1	0	0	-1
transition type 14	3、Damp-heat constitution→Inherited-special constitution	0.364	0	4	8	0	-1	-1	0	-1	-1	-1	-1	-1	0	0	-1
transition type 15	3、Qi-stagnation constitution→Inherited-special constitution	0.364	0	4	8	0	-1	-1	0	-1	-1	-1	-1	-1	0	0	-1
transition type 16	3、Blood-stasis constitution→Inherited-special constitution	0.364	0	5	7	0	-1	-1	0	-1	-1	0	-1	-1	0	0	-1
transition type 17	3、Inherited-special constitution→Inherited-special constitution	0.347	1	5	6	0	1	-1	-1	-1	-1	0	0	-1	0	0	-1
transition type 18	4、Are the following conversion types favorable conversions?—Qi-deficiency constitution→Blood-stasis constitution	0.364	0	2	10	-1	-1	-1	-1	-1	-1	-1	-1	-1	0	0	-1
transition type 19	4、Yang-deficiency constitution→Blood-stasis constitution	0.364	0	2	10	-1	-1	-1	-1	-1	-1	-1	-1	-1	0	0	-1
transition type 20	4、Yin-deficiency constitution→Blood-stasis constitution	0.364	0	3	9	-1	-1	-1	-1	-1	0	-1	-1	-1	0	0	-1
transition type 21	4、Phlegm-dampness constitution→Blood-stasis constitution	0.364	0	3	9	-1	-1	-1	-1	-1	0	-1	-1	-1	0	0	-1
transition type 22	4、Damp-heat constitution→Blood-stasis constitution	0.364	0	2	10	-1	-1	-1	-1	-1	0	-1	-1	-1	0	-1	-1
transition type 23	4、Qi-stagnation constitution→Blood-stasis constitution	0.364	0	2	10	-1	-1	-1	-1	-1	0	-1	-1	-1	0	-1	-1
transition type 24	4、Blood-stasis constitution→Blood-stasis constitution	0.364	0	7	5	0	-1	-1	-1	0	0	0	0	-1	0	-1	0
transition type 25	5、Are the following conversion types favorable conversions?—Qi-deficiency constitution→Qi-stagnation constitution	0.347	1	2	9	-1	-1	1	0	-1	-1	-1	-1	-1	0	-1	-1
transition type 26	5、Yang-deficiency constitution→Qi-stagnation constitution	0.347	1	1	10	-1	-1	1	-1	-1	-1	-1	-1	-1	0	-1	-1
transition type 27	5、Yin-deficiency constitution→Qi-stagnation constitution	0.347	1	2	9	-1	-1	1	-1	-1	0	-1	-1	-1	0	-1	-1
transition type 28	5、Phlegm-dampness constitution→Qi-stagnation constitution	0.364	0	2	10	-1	-1	-1	-1	-1	0	-1	-1	-1	0	-1	-1
transition type 29	5、Damp-heat constitution→Qi-stagnation constitution	0.364	0	3	9	-1	-1	-1	-1	-1	0	0	-1	-1	0	-1	-1
transition type 30	5、Qi-stagnation constitution→Qi-stagnation constitution	0.364	0	7	5	0	-1	-1	-1	0	0	0	0	-1	0	-1	0
transition type 31	6、Are the following conversion types favorable conversions?—Qi-deficiency constitution→Damp-heat constitution	0.347	1	4	7	-1	-1	-1	0	-1	0	1	-1	-1	0	0	-1
transition type 32	6、Yang-deficiency constitution→Damp-heat constitution	0.347	1	3	8	-1	-1	-1	-1	-1	0	1	-1	-1	0	0	-1
transition type 33	6、Yin-deficiency constitution→Damp-heat constitution	0.364	0	3	9	-1	-1	-1	-1	-1	0	-1	-1	-1	0	0	-1
transition type 34	6、Phlegm-dampness constitution→Damp-heat constitution	0.364	0	5	7	-1	-1	-1	0	-1	0	0	-1	-1	0	0	-1
transition type 35	6、Damp-heat constitution→Damp-heat constitution	0.364	0	10	2	0	0	-1	0	0	0	0	0	-1	0	0	0
transition type 36	7、Are the following conversion types favorable conversions?—Qi-deficiency constitution→Phlegm-dampness constitution	0.364	0	3	9	-1	-1	-1	0	-1	-1	-1	-1	-1	0	0	-1
transition type 37	7、Yang-deficiency constitution→Phlegm-dampness constitution	0.364	0	3	9	-1	-1	-1	0	-1	-1	-1	-1	-1	0	0	-1
transition type 38	7、Yin-deficiency constitution→Phlegm-dampness constitution	0.364	0	5	7	-1	-1	-1	0	-1	0	0	-1	-1	0	0	-1
transition type 39	7、Phlegm-dampness constitution→Phlegm-dampness constitution	0.364	0	10	2	0	0	-1	0	0	0	0	0	-1	0	0	0
transition type 40	8、Are the following conversion types favorable conversions?—Qi-deficiency constitution→Yin-deficiency constitution	0.364	0	3	9	0	-1	-1	-1	-1	-1	-1	0	-1	0	-1	-1
transition type 41	8、Yang-deficiency constitution→Yin-deficiency constitution	0.364	0	4	8	0	-1	-1	-1	-1	-1	0	0	-1	0	-1	-1
transition type 42	8、Yin-deficiency constitution→Yin-deficiency constitution	0.364	0	9	3	0	0	-1	0	0	0	0	0	-1	0	-1	0
transition type 43	9、Are the following conversion types favorable conversions?—Qi-deficiency constitution→Yang-deficiency constitution	0.364	0	2	10	0	-1	-1	-1	-1	-1	-1	-1	-1	0	-1	-1
transition type 44	9、Yang-deficiency constitution→Yang-deficiency constitution	0.364	0	9	3	0	0	-1	0	0	0	0	0	-1	0	-1	0
transition type 45	10、Are the following conversion types favorable conversions?—Qi-deficiency constitution→Qi-deficiency constitution	0.364	0	9	3	0	0	-1	0	0	0	0	0	-1	0	-1	0
